# Supplementary material for: Diversity and Geographical Structure of Xanthomonas citri pv. citri on Citrus in the South West Indian Ocean Region
Source: Microorganisms. 2021 Apr 27;9(5):945. doi: 10.3390/microorganisms9050945 (PMC8146439; doi:10.3390/microorganisms9050945)
Supplement: Supplementary file 1 [file microorganisms-09-00945-s001.zip]

Archive with 21 entries (18 files):
- V2/
- V2/FigS4.pdf
- __MACOSX/
- __MACOSX/V2/
- __MACOSX/V2/._FigS4.pdf
- V2/FigS2.pdf
- __MACOSX/V2/._FigS2.pdf
- V2/FigS3.pdf
- __MACOSX/V2/._FigS3.pdf
- V2/FigS1.pdf
- __MACOSX/V2/._FigS1.pdf
- V2/Table S5-2.docx
- __MACOSX/V2/._Table S5-2.docx
- V2/Table S2.docx
- __MACOSX/V2/._Table S2.docx
- V2/Table S1.docx
- __MACOSX/V2/._Table S1.docx
- V2/Table S4.xlsx
- __MACOSX/V2/._Table S4.xlsx
- V2/Table S3.xlsx
- __MACOSX/V2/._Table S3.xlsx
