# Supplementary material for: Diversity and Geographical Structure of Xanthomonas citri pv. citri on Citrus in the South West Indian Ocean Region
Source: Microorganisms. 2021 Apr 27;9(5):945. doi: 10.3390/microorganisms9050945 (PMC8146439; doi:10.3390/microorganisms9050945)
Supplement: Supplementary file 1 [file microorganisms-09-00945-s001.zip › V2/Table S4.xlsx]

## Sheet: Citron
	JZ092	JZ094	LB100-1	LH241	LJ001	LM089-41	LN005-04	LN007-03	LP027-03	LP027-05	LP027-13	LP028-02	LP028-03	LP028-05	LP028-06	LP029-15
JZ092	0	-	-	-	-	-	-	-	-	-	-	-	-	-	-	-
JZ094	0.0253411	0	-	-	-	-	-	-	-	-	-	-	-	-	-	-
LB100-1	0.681287	0.982044	0	-	-	-	-	-	-	-	-	-	-	-	-	-
LH241	1	0.0119628	0.524556	0	-	-	-	-	-	-	-	-	-	-	-	-
LJ001	0.906763	0.901008	1	0.808841	0	-	-	-	-	-	-	-	-	-	-	-
LM089-41	0.999999	0.158578	0.970792	0.999977	0.998354	0	-	-	-	-	-	-	-	-	-	-
LN005-04	0.999997	0.00187671	0.205034	1	0.457641	0.993276	0	-	-	-	-	-	-	-	-	-
LN007-03	1	0.0981334	0.931494	0.999998	0.9935	1	0.997718	0	-	-	-	-	-	-	-	-
LP027-03	0.979777	0.735739	0.999999	0.940072	1	0.999955	0.681476	0.99965	0	-	-	-	-	-	-	-
LP027-05	0.90443	0.856263	1	0.800975	1	0.998558	0.436833	0.993907	1	0	-	-	-	-	-	-
LP027-13	0.940476	0.82715	1	0.861914	1	0.999484	0.525094	0.997415	1	1	0	-	-	-	-	-
LP028-02	0.979545	0.702558	0.999998	0.938724	1	0.999959	0.672945	0.999668	1	1	1	0	-	-	-	-
LP028-03	0.980365	0.697302	0.999997	0.94044	1	0.999964	0.677015	0.999696	1	1	1	1	0	-	-	-
LP028-05	0.97726	0.682033	0.999997	0.932525	1	0.999954	0.65279	0.999624	1	1	1	1	1	0	-	-
LP028-06	0.99259	0.580862	0.999964	0.971627	1	0.999997	0.771603	0.999956	1	1	1	1	1	1	0	-
LP029-15	0.866178	1.25852e-05	0.00572859	0.932281	0.0257445	0.44292	0.997816	0.525968	0.064429	0.0208351	0.0324524	0.0596359	0.060093	0.0522309	0.0879676	0

## Sheet: Mandarin
	JZ092	JZ094	LB100-1	LH241	LJ001	LM089-41	LN005-04	LN007-03	LP027-03	LP027-05	LP027-13	LP028-02	LP028-03	LP028-05	LP028-06	LP029-15
JZ092	0	-	-	-	-	-	-	-	-	-	-	-	-	-	-	-
JZ094	0.997599	0	-	-	-	-	-	-	-	-	-	-	-	-	-	-
LB100-1	0.00392202	0.234241	0	-	-	-	-	-	-	-	-	-	-	-	-	-
LH241	0.999999	1	0.0299345	0	-	-	-	-	-	-	-	-	-	-	-	-
LJ001	1	0.967176	0.00117753	0.999464	0	-	-	-	-	-	-	-	-	-	-	-
LM089-41	0.811788	0.999997	0.629909	0.992366	0.561176	0	-	-	-	-	-	-	-	-	-	-
LN005-04	1	0.999996	0.0286591	1	0.999966	0.982778	0	-	-	-	-	-	-	-	-	-
LN007-03	0.0464901	0.696216	0.999999	0.219441	0.016528	0.96926	0.197727	0	-	-	-	-	-	-	-	-
LP027-03	0.999616	0.673988	6.50013e-05	0.933253	1	0.159955	0.982071	0.00136648	0	0.472254	-	-	-	-	-	-
LP027-05	0.977835	1	0.524334	0.999921	0.880844	1	0.999593	0.918937	0.472254	0	-	-	-	-	-	-
LP027-13	0.0171062	0.451786	1	0.0973127	0.00571018	0.850463	0.0885693	1	0.000418551	0.751304	0	-	-	-	-	-
LP028-02	1	0.99998	0.0154737	1	0.999983	0.965543	1	0.133925	0.984733	0.998884	0.0552958	0	-	-	-	-
LP028-03	0.983844	1	0.329115	0.999977	0.895085	1	0.999838	0.809852	0.473631	1	0.575507	0.999474	0	-	-	-
LP028-05	1	0.999999	0.0465058	1	0.999908	0.992292	1	0.267752	0.974077	0.999879	0.128496	1	0.999961	0	-	-
LP028-06	0.0113024	0.402363	1	0.0731869	0.00358947	0.821139	0.0676384	1	0.000234343	0.718441	1	0.0400573	0.526859	0.10232	0	-
LP029-15	0.864272	0.999998	0.751143	0.995326	0.646685	1	0.988757	0.985527	0.225942	1	0.911626	0.977636	1	0.994947	0.895473	0

## Sheet: Sweet orange
	JZ092	JZ094	LB100-1	LH241	LJ001	LM089-41	LN005-04	LN007-03	LP027-03	LP027-05	LP027-13	LP028-02	LP028-03	LP028-05	LP028-06	LP029-15
JZ092	0	-	-	-	-	-	-	-	-	-	-	-	-	-	-	-
JZ094	1	0	-	-	-	-	-	-	-	-	-	-	-	-	-	-
LB100-1	1	1	0	-	-	-	-	-	-	-	-	-	-	-	-	-
LH241	1	1	1	0	-	-	-	-	-	-	-	-	-	-	-	-
LJ001	0.984803	0.940655	0.968453	0.988844	0	-	-	-	-	-	-	-	-	-	-	-
LM089-41	1	1	1	1	0.970904	0	-	-	-	-	-	-	-	-	-	-
LN005-04	0.0117312	0.00543702	0.00811623	0.0156934	0.609918	0.00893706	0	-	-	-	-	-	-	-	-	-
LN007-03	1	1	1	1	0.96415	1	0.00897925	0	-	-	-	-	-	-	-	-
LP027-03	1	1	1	1	0.995772	1	0.0224791	1	0	-	-	-	-	-	-	-
LP027-05	0.280492	0.167738	0.220237	0.320975	0.99752	0.231042	0.999089	0.222674	0.398609	0	-	-	-	-	-	-
LP027-13	0.0792064	0.0410641	0.0579017	0.0975374	0.935173	0.062151	1	0.0606532	0.131296	1	0	-	-	-	-	-
LP028-02	1	1	1	1	0.998506	1	0.0340363	1	1	0.488172	0.179275	0	-	-	-	-
LP028-03	0.343988	0.213541	0.275124	0.387465	0.998954	0.287247	0.998035	0.276452	0.47161	1	1	0.563849	0	-	-	-
LP028-05	1	1	1	1	0.994173	1	0.0209594	1	1	0.378091	0.122852	1	0.449267	0	-	-
LP028-06	0.90397	0.979614	0.952128	0.903757	0.0952553	0.952428	4.14473e-06	0.970592	0.824781	0.000699299	7.18081e-05	0.758444	0.00113257	0.860525	0	-
LP029-15	1	1	1	1	0.937412	1	0.005018	1	1	0.16081	0.0386645	1	0.205485	1	0.979398	0
