# Supplementary material for: Diversity and Geographical Structure of Xanthomonas citri pv. citri on Citrus in the South West Indian Ocean Region
Source: Microorganisms. 2021 Apr 27;9(5):945. doi: 10.3390/microorganisms9050945 (PMC8146439; doi:10.3390/microorganisms9050945)
Supplement: Supplementary file 1 [file microorganisms-09-00945-s001.zip › V2/Table S3.xlsx]

## Sheet: Citron
	LH241	LN005-04	LN007-03	LM089-41	LJ0011	LB100-01	LP027-13	LP027-03	LP027-05	LP028-02	LP028-03	LP028-05	LP028-06	LP029-15	JZ092
LN005-04	0.03047	-	-	-	-	-	-	-	-	-	-	-	-	-	-
LN007-03	0.68994	0.15853	-	-	-	-	-	-	-	-	-	-	-	-	-
LM089-41	0.25729	0.00709	0.14270	-	-	-	-	-	-	-	-	-	-	-	-
LJ0011	0.00010	0.22799	0.00814	0.00019	-	-	-	-	-	-	-	-	-	-	-
LB100-01	0.00042	0.33498	0.01476	0.00038	0.68220	-	-	-	-	-	-	-	-	-	-
LP027-13	1.9e-05	0.04034	0.00096	2.3e-05	0.37839	0.33498	-	-	-	-	-	-	-	-	-
LP027-03	0.33777	0.91873	0.36771	0.05730	0.33974	0.38407	0.29868	-	-	-	-	-	-	-	-
LP027-05	2.8e-07	0.00347	3.1e-05	5.9e-07	0.20369	0.10633	0.72570	0.34658	-	-	-	-	-	-	-
LP028-02	0.00042	0.48475	0.02305	0.00042	0.48475	0.81695	0.13715	0.60756	0.01475	-	-	-	-	-	-
LP028-03	6.7e-05	0.08359	0.00260	5.4e-05	0.68220	0.55893	0.72570	0.49862	0.37839	0.25777	-	-	-	-	-
LP028-05	0.06095	0.81012	0.22799	0.00976	0.14320	0.22799	0.01807	0.72570	0.00132	0.34817	0.04212	-	-	-	-
LP028-06	0.02532	0.00086	0.02354	0.73501	1.1e-05	1.6e-05	3.7e-06	0.02305	2.5e-07	2.2e-05	1.1e-05	0.00132	-	-	-
LP029-15	0.23153	0.00492	0.19598	0.91873	1.1e-05	2.8e-05	6.6e-06	0.19935	1.5e-07	1.9e-05	1.8e-05	0.01374	0.24694	-	-
JZ092	0.24694	0.00814	0.13715	0.96127	6.7e-05	0.00019	3.5e-05	0.13377	2.4e-06	0.00021	0.00014	0.01384	0.56446	0.93722	-
JZ094	2.4e-06	0.00132	4.3e-05	3.1e-06	0.04707	0.03882	0.13669	0.08939	0.10633	0.00686	0.05836	0.00035	8.5e-07	3.1e-06	1.1e-05

## Sheet: Mandarin
	LH241	LN005-04	LN007-03	LM089-41	LJ0011	LB100-01	LP027-13	LP027-03	LP027-05	LP028-02	LP028-03	LP028-05	LP028-06	LP029-15	JZ092
LN005-04	0.92141	-	-	-	-	-	-	-	-	-	-	-	-	-	-
LN007-03	4.70e-8	1.30e-7	-	-	-	-	-	-	-	-	-	-	-	-	-
LM089-41	0.09016	0.08526	2.60e-6	-	-	-	-	-	-	-	-	-	-	-	-
LJ0011	0.24676	0.2641	9.80e-7	0.00411	-	-	-	-	-	-	-	-	-	-	-
LB100-01	8.00e-7	4.70e-6	0.73526	4.90e-5	4.20e-6	-	-	-	-	-	-	-	-	-	-
LP027-13	1.10e-7	1.30e-7	0.92141	7.50e-6	1.70e-7	0.80906	-	-	-	-	-	-	-	-	-
LP027-03	0.03764	0.08036	3.50e-8	0.00047	0.27875	6.60e-8	1.60e-8	-	-	-	-	-	-	-	-
LP027-05	8.30e-8	4.10e-8	0.62203	8.20e-6	1.30e-7	0.90819	0.80197	2.00e-8	-	-	-	-	-	-	-
LP028-02	0.78188	0.83866	3.90e-8	0.0427	0.39605	5.90e-7	4.10e-8	0.09358	2.8e-08	-	-	-	-	-	-
LP028-03	0.68824	0.80474	3.40e-6	0.2641	0.07112	4.50e-5	1.80e-6	0.00896	8.5e-07	0.53389	-	-	-	-	-
LP028-05	0.72871	0.90819	0.00104	0.5458	0.27469	0.00242	0.00024	0.02366	0.00039	0.62203	0.83866	-	-	-	-
LP028-06	5.10e-9	1.30e-8	0.62203	4.10e-8	4.10e-8	0.3431	0.49722	2.10e-9	0.25054	2.1e-09	6.6e-08	2.8e-05	-	-	-
LP029-15	0.25054	0.20902	8.60e-5	0.89561	0.03485	0.0015	0.00027	0.0091	0.00021	0.14398	0.40322	0.59551	8.8e-06	-	-
JZ092	0.64822	0.72538	1.60e-7	0.03884	0.62203	1.80e-6	1.60e-7	0.15785	1.3e-07	0.85513	0.36359	0.48060	1.4e-08	0.14123	-
JZ094	0.7631	0.76838	7.20e-7	0.24059	0.08526	1.60e-5	1.30e-6	0.01764	6.8e-07	0.57397	0.97821	0.90819	3.9e-08	0.36458	0.43898

## Sheet: Sweet orange
	LH241	LN005-04	LN007-03	LM089-41	LJ0011	LB100-01	LP027-13	LP027-03	LP027-05	LP028-02	LP028-03	LP028-05	LP028-06	LP029-15	JZ092
LN005-04	1.0e-07	-	-	-	-	-	-	-	-	-	-	-	-	-	-
LN007-03	0.88708	0.00012	-	-	-	-	-	-	-	-	-	-	-	-	-
LM089-41	0.99745	1.7e-05	0.66134	-	-	-	-	-	-	-	-	-	-	-	-
LJ0011	0.00137	0.01266	0.00067	0.00013	-	-	-	-	-	-	-	-	-	-	-
LB100-01	0.06443	0.00042	0.14864	0.06560	0.30045	-	-	-	-	-	-	-	-	-	-
LP027-13	2.6e-07	0.66134	7.1e-06	1.8e-06	0.00609	0.00066	-	-	-	-	-	-	-	-	-
LP027-03	0.32064	1.8e-06	0.46906	0.30298	0.02033	0.40218	3.2e-06	-	-	-	-	-	-	-	-
LP027-05	2.6e-07	0.55917	0.00014	4.4e-05	0.01282	0.00111	0.83790	6.2e-06	-	-	-	-	-	-	-
LP028-02	0.07970	1.4e-05	0.32736	0.14822	0.05126	0.80636	4.4e-05	0.56342	0.00020	-	-	-	-	-	-
LP028-03	2.2e-08	0.87153	3.2e-06	8.8e-07	0.00085	8.2e-05	0.52481	2.6e-07	0.76289	9.8e-06	-	-	-	-	-
LP028-05	0.95615	9.5e-06	0.92765	0.77198	0.00016	0.06560	9.6e-07	0.32277	1.6e-05	0.17863	3.5e-07	-	-	-	-
LP028-06	0.66134	9.6e-07	0.77198	0.92765	0.00178	0.17405	6.2e-06	0.56636	9.8e-06	0.13102	8.1e-07	0.87004	-	-	-
LP029-15	0.32027	0.00036	0.66853	0.32064	0.01258	0.52481	8.2e-05	0.96914	0.00090	0.79111	3.2e-05	0.46764	0.30703	-	-
JZ092	0.56636	1.3e-06	0.67435	0.30504	0.00066	0.17863	2.6e-07	0.64331	3.4e-06	0.39047	1.0e-07	0.50955	0.48745	0.89431	-
JZ094	0.00013	0.01176	8.2e-05	9.6e-06	0.39047	0.09523	0.01798	0.00209	0.01282	0.01798	0.00116	7.3e-06	0.00062	0.00263	4.3e-05
